# Supplementary material for: How Perceived Child-Friendly Communities Alleviate Adolescents’ Psychological Reactance
Source: Behav Sci (Basel). 2024 Oct 19;14(10):970. doi: 10.3390/bs14100970 (PMC11504971; doi:10.3390/bs14100970)
Supplement: Supplementary file 1 [file behavsci-14-00970-s001.zip]

Archive with 1 entries (1 files):
- behavsci-3188188-supplementary.pdf
